# Supplementary material for: An integrated transcriptomic analysis of brain aging and strategies for healthy aging
Source: Front Aging Neurosci. 2024 Dec 5;16:1450337. doi: 10.3389/fnagi.2024.1450337 (PMC11659761; doi:10.3389/fnagi.2024.1450337)
Supplement: Supplementary file 1 [file Table_1.xlsx]

## Sheet: Table S1
Table S1 Sample information of GEO datasets
Data set	Condition Tissue	Group	Number	Age	information
GSE30272	front cortex	NA	148	20-80 yrs	Healthy subjects for aging gene validation.
GSE53890	front cortex	NA	40	20-105 yrs	Healthy subjects for aging gene validation.
GSE48350	Alzheimer's disease hippocampus	normal	21	>70 yrs	Age and gender matched groups of Alzheimer and Control subjects.
		AD	18
	Alzheimer's disease substantia nigra	normal	22	>70 yrs
		AD	21
GSE20168	Parkinson's disease front cortex	normal	15	54-94 yrs	Age and gender matched groups of Parkinson and Control subjects.
		PD	14	67-89 yrs
GSE20292	Parkinson's disease substantia nigra	normal	15	54-94 yrs	Age and gender matched groups of Parkinson and Control subjects.
		PD	11	67-84 yrs
GSE110298	Physical activity hippocampus	high	12	>76 yrs	Congitively intact subjects.
		moderate	11	>76 yrs	Physical activity was measured with actigraphy:low≤1,1<moderate≤2.1,high>2.1 (×10e5 counts/day).
		low	11	>76 yrs
GSE95624	Calorie Restriction adipose	good controller	11	44.5±7.6	Obese individuals: maintained weight loss (good controllers) or regained weight (poor controllers) during CR.
		bad controller	10	46.7±5.2	Samples are collected at baseline and the end of dietary intervention (CR group).
GSE107894	Metformin therapy muscle	placebo	25	>60 yrs	The elderly with impaired glucose tolerance based on 75g Oral Glucose Tolerance Test.Participants were treated with two randomly assigned 6-week treatment periods (metformin and placebo), seperated by a 2-week washout period.
		metformin	32
	Metformin therapy adipose	placebo	17	>60 yrs
		metformin	26

## Sheet: Table S2
Table S2 Age distribution of selected samples from GTEx
	Organ/Tissue	Sample number
		40s	50s	60s
1	Brain - Amygdala	6	25	35
2	Brain - Anterior cingulate cortex (BA24)	11	23	47
3	Brain - Caudate (basal ganglia)	13	39	60
4	Brain - Cerebellar Hemisphere	10	36	45
5	Brain - Cerebellum	13	41	63
6	Brain - Cortex	12	43	50
7	Brain - Frontal Cortex (BA9)	9	36	50
8	Brain - Hippocampus	14	25	48
9	Brain - Hypothalamus	9	29	45
10	Brain - Nucleus accumbens (basal ganglia)	11	36	54
11	Brain - Putamen (basal ganglia)	9	33	45
12	Brain - Spinal cord (cervical c-1)	8	23	29
13	Brain - Substantia nigra	7	19	34
14	Adipose - Subcutaneous	60	113	111
15	Adipose - Visceral	40	85	68
16	Artery - Aorta	40	76	79
17	Artery - Coronary	24	53	39
18	Artery - Tibial	62	118	90
19	Nerve - Tibial	55	100	97
20	Skin - Not Sun Exposed	46	88	81
21	Skin - Sun Exposed	58	118	114
22	Adrenal Gland	31	54	40
23	Pancreas	42	69	39
24	Thyroid	63	115	100
25	Breast - Mammary Tissue	39	67	60
26	Minor Salivary Gland	15	17	22
27	Liver	19	48	45
28	Lung	57	116	98
29	Small Intestine - Terminal Ileum	22	34	20
30	Spleen	27	46	18
31	Stomach	42	72	35
32	Muscle - Skeletal	68	142	134

## Sheet: Table S3&S4
Table S3 Validation of brain aging genes (up)						Table S4 Validation of brain aging genes (down)
	front cortex (GSE53890)		front cortex (GSE30272)				front cortex (GSE53890)		front cortex (GSE30272)
gene symbol	r	P value	r	P value		gene symbol	r	P value	r	P value
ITPKB	0.639314	6.81752e-06	0.355961	8.99396e-06		LPPR5	-0.813338	4.52577e-06	-0.35937	7.26971e-06
GMPR	0.638736	6.99127e-06	0.287817	0.000389479		CA10	-0.800583	3.31436e-10	-0.433787	3.63732e-08
HSD17B14	0.58478	5.94225e-05	0.192953	0.0187938		LPPR4	-0.790963	7.56625e-10	-0.522349	9.82192e-12
MT1E	0.578622	7.40816e-05	0.168374	0.0407934		ACTR3B	-0.776462	2.4292e-09	-0.35056	1.25382e-05
MT1F	0.558741	0.000146592	0.201499	0.0140572		SUB1	-0.77284	3.20751e-09	-0.246433	0.00253383
FAM181B	0.550069	0.000194808	0.247905	0.0023824		SRD5A1	-0.770542	3.81618e-09	-0.331532	3.8536e-05
PHYHD1	0.519176	0.00050492	0.256312	0.00166411		CCNY	-0.768423	4.47127e-09	-0.235348	0.00398411
ASCL1	0.504959	0.000759785	0.368399	4.08814e-06		MAL2	-0.763501	6.42e-09	-0.274841	0.000723319
OTOS	0.487197	0.00123564	0.17314	0.0353434		TIMM17A	-0.763213	6.55519e-09	-0.29391	0.00028822
S100A1	0.477275	0.00160335	0.235222	0.00400425		VTA1	-0.75061	1.59096e-08	-0.385856	1.27742e-06
MT1M	0.467257	0.00206965	0.222276	0.00662304		DOK6	-0.746811	2.05751e-08	-0.364862	5.1329e-06
VASN	0.417688	0.00658271	0.246273	0.00255076		BRMS1L	-0.728706	6.60372e-08	-0.326416	5.14773e-05
PSTPIP1	0.410321	0.00770902	0.263512	0.00121228		TCEB1	-0.726564	7.53469e-08	-0.260214	0.0014031
FAM181A	0.392555	0.0111277	0.171868	0.0367338		LANCL2	-0.725686	7.95073e-08	-0.262723	0.00125565
AQP1	0.373894	0.0160353	0.3606	6.7283e-06		MMD	-0.72548	8.05107e-08	-0.482334	5.38493e-10
RASL12	0.330621	0.0347452	0.312891	0.000107997		CAMK4	-0.723766	8.93479e-08	-0.325787	5.33221e-05
SLC25A16	0.643596	5.64903e-06				TMEM200A	-0.719005	1.18849e-07	-0.38667	1.20798e-06
HLA-DPA1	0.643187	5.7522e-06				WSB2	-0.711148	1.87977e-07	-0.195281	0.0173835
APOBEC3C	0.601919	3.14035e-05				PPP3CB	-0.7052	2.63378e-07	-0.234179	0.00417403
CD74	0.577007	7.84339e-05				DCUN1D5	-0.69613	4.33655e-07	-0.376159	2.45792e-06
CTF1	0.548201	0.000206906				PPP2R5C	-0.688757	6.41948e-07	-0.319609	7.50737e-05
MT1H	0.542848	0.000245409				RNF11	-0.6887	6.43875e-07	-0.173619	0.0348315
HLA-DRA	0.538346	0.000282663				NDUFAF4	-0.688196	6.61063e-07	-0.257445	0.00158413
RNASE6	0.528484	0.000382604				OLFM3	-0.687864	6.7266e-07	-0.189836	0.0208369
IL18	0.503576	0.00078984				EXOC6	-0.686059	7.38929e-07	-0.299154	0.000221226
MT1G	0.497712	0.000929465				SLC39A10	-0.683409	8.47208e-07	-0.198914	0.0153656
CEBPD	0.495362	0.000991311				RAB3C	-0.678582	1.08294e-06	-0.407702	2.70227e-07
CMTM7	0.49071	0.00112465				PCMT1	-0.677941	1.11846e-06	-0.1761	0.0322787
FCN1	0.488502	0.00119332				SUMO1	-0.677801	1.12634e-06	-0.185561	0.0239485
CLDN5	0.485354	0.00129766				PPIL1	-0.67465	1.31823e-06	-0.228911	0.0051345
PTCRA	0.482374	0.00140381				NXPH1	-0.674456	1.33102e-06	-0.239389	0.00338595
SIGLEC8	0.480729	0.00146564				TMEM203	-0.669228	1.72056e-06	-0.272694	0.000799057
MS4A4A	0.470975	0.00188424				PSMD7	-0.666241	1.98789e-06	-0.239353	0.00339099
HLA-DMB	0.460446	0.00245136				ISCA1	-0.665773	2.03313e-06	-0.253333	0.00189232
GPR34	0.458424	0.00257595				PRKCB	-0.661939	2.44063e-06	-0.195122	0.0174768
HSPB6	0.448403	0.00327934				ITFG1	-0.661423	2.50097e-06	-0.225922	0.00576351
HLA-DPB1	0.447276	0.0033681				MMADHC	-0.659075	2.79279e-06	-0.307074	0.000146944
CD4	0.444788	0.00357148				CIAPIN1	-0.654694	3.42292e-06	-0.218907	0.00751675
CLEC7A	0.44404	0.0036347				C1D	-0.654042	3.52706e-06	-0.218938	0.00750796
RAB20	0.429666	0.00505419				CYCS	-0.652849	3.72549e-06	-0.198413	0.0156313
ENTPD2	0.419777	0.00629053				ZDHHC23	-0.652654	3.75887e-06	-0.178321	0.0301298
MS4A7	0.415867	0.00684706				DGKI	-0.650613	4.12504e-06	-0.215174	0.00863072
GLI1	0.412641	0.00733775				COPS4	-0.650226	4.19803e-06	-0.312994	0.000107404
TBXAS1	0.409632	0.00782238				CAP2	-0.647661	4.71297e-06	-0.182351	0.0265401
APOLD1	0.370518	0.0170945				SGTB	-0.645874	5.10529e-06	-0.240898	0.00318434
PLD4	0.362925	0.0196939				MRPS23	-0.645529	5.18462e-06	-0.299099	0.000221847
SLC4A11	0.355044	0.0227348				MAP2K4	-0.644621	5.39822e-06	-0.195871	0.0170409
TBX3	0.35089	0.0244893				NRBF2	-0.643515	5.66942e-06	-0.380185	1.8778e-06
IL10RA	0.338383	0.0304652				UQCRFS1	-0.642573	5.91005e-06	-0.265222	0.00112299
ACP5	0.333168	0.0332891				AP1S1	-0.635102	8.17984e-06	-0.18624	0.0234295
CSRNP1	0.325749	0.0376753				ADRA2A	-0.634264	8.47898e-06	-0.499625	1.01685e-10
CDKN2A			0.328764	4.51001e-05		PDHX	-0.631366	9.59247e-06	-0.211498	0.00986769
DUSP9			0.247309	0.00244267		DCTPP1	-0.628419	1.08609e-05	-0.3199	7.38833e-05
FAM168B			0.24069	0.00321141		NUS1	-0.627233	1.14134e-05	-0.259057	0.00147635
KIF19			0.233134	0.0043506		ENSA	-0.624332	1.28754e-05	-0.169097	0.0399246
C1QTNF5			0.22757	0.00540862		PITPNB	-0.621982	1.41831e-05	-0.17401	0.034418
VAPB			0.199508	0.015056		SVOP	-0.619896	1.54444e-05	-0.191434	0.0197664
DRD4			0.198415	0.01563		SUCLA2	-0.619694	1.55722e-05	-0.252984	0.00192083
PPP2R2C			0.194144	0.0180602		REEP1	-0.619659	1.55941e-05	-0.20875	0.0108921
SIRPD			0.174716	0.0336827		CMAS	-0.607896	2.49227e-05	-0.166372	0.0432854
CALN1			0.162059	0.0490857		SERINC3	-0.605494	2.7364e-05	-0.205655	0.0121572
*13 undetected genes (including all mitochorndrial genes) were exluded.						RRAGB	-0.604691	2.82271e-05	-0.169424	0.0395358
						ATXN10	-0.602438	3.07848e-05	-0.201724	0.0139482
						HTR2A	-0.602042	3.12565e-05	-0.32003	7.33593e-05
						PDE1A	-0.600942	3.25985e-05	-0.227112	0.00550524
						BTF3L4	-0.600216	3.35133e-05	-0.223654	0.00628558
						ATP2C1	-0.599133	3.4921e-05	-0.299489	0.000217483
						RNF150	-0.595049	4.07294e-05	-0.161525	0.0498473
						PID1	-0.593465	4.32089e-05	-0.390995	8.95254e-07
						EID2	-0.588887	5.117e-05	-0.184852	0.0245013
						MYH10	-0.58686	5.51038e-05	-0.164873	0.045233
						PTPN4	-0.583966	6.1197e-05	-0.292259	0.000312926
						C2orf47	-0.58334	6.25919e-05	-0.245355	0.00265017
						ACTR10	-0.582243	6.51102e-05	-0.239772	0.00333376
						RFK	-0.578615	7.40999e-05	-0.196764	0.0165336
						EPHA5	-0.577236	7.78024e-05	-0.410921	2.1292e-07
						USP14	-0.57475	8.49071e-05	-0.189278	0.0212221
						CDH8	-0.571298	9.57459e-05	-0.19772	0.0160052
						NLK	-0.568994	0.000103663	-0.188636	0.021673
						SNCA	-0.568333	0.000106043	-0.204333	0.0127353
						GABRA1	-0.566754	0.000111924	-0.204902	0.0124838
						RRP36	-0.565994	0.000114859	-0.318922	7.79468e-05
						SEC61G	-0.563117	0.000126617	-0.233752	0.00424537
						TMEM169	-0.562207	0.000130554	-0.268101	0.000986116
						ARHGAP20	-0.559251	0.000144125	-0.365621	4.88936e-06
						OXCT1	-0.555941	0.000160828	-0.213395	0.00921103
						NDN	-0.554209	0.000170247	-0.300587	0.000205614
						CRHBP	-0.551657	0.000185036	-0.324733	5.65563e-05
						RASGRF2	-0.541414	0.000256765	-0.266482	0.00106108
						BAI3	-0.54086	0.000261274	-0.336511	2.89287e-05
						STMN2	-0.539909	0.000269189	-0.193574	0.0184081
						GLT1D1	-0.539348	0.000273961	-0.252582	0.00195413
						DMXL2	-0.532888	0.000334611	-0.226936	0.00554281
						TASP1	-0.531168	0.000352667	-0.281707	0.000523214
						HAPLN1	-0.530436	0.000360618	-0.30684	0.000148756
						PNO1	-0.52505	0.000424228	-0.249164	0.00225947
						UBE2D1	-0.524753	0.000428007	-0.168333	0.0408433
						DUSP12	-0.502754	0.000808219	-0.192677	0.0189677
						RPL7L1	-0.491246	0.0011085	-0.285041	0.000445755
						IGF1	-0.489703	0.00115551	-0.426258	6.60361e-08
						COMMD8	-0.48929	0.0011684	-0.214994	0.00868785
						RAB6B	-0.480425	0.00147732	-0.166619	0.0429706
						GPCPD1	-0.469748	0.00194377	-0.141027	0.0873251
						NDFIP1	-0.46476	0.00220304	-0.163498	0.0470827
						DIRAS2	-0.46104	0.00241579	-0.218415	0.00765591
						CCDC85A	-0.453145	0.00292793	-0.186849	0.0229715
						YWHAB	-0.452853	0.00294858	-0.182829	0.0261394
						XKR4	-0.434604	0.00452004	-0.211746	0.00977972
						UTP3	-0.426287	0.0054505	-0.2196	0.00732459
						RAB11FIP2	-0.411724	0.00748252	-0.171295	0.0373763
						SLC8A3	-0.410233	0.00772345	-0.186815	0.0229972
						ARL15	-0.395784	0.0104244	-0.184194	0.0250246
						ATP6V0E2	-0.379648	0.0143574	-0.174285	0.0341297
						FNDC5	-0.37575	0.0154769	-0.268209	0.000981287
						LARGE	-0.37379	0.0160669	-0.209022	0.0107869
						SCN3B	-0.366357	0.0184805	-0.448273	1.10776e-08
						AP3S1	-0.353573	0.0233436	-0.226226	0.00569653
						TBC1D7	-0.331205	0.0344068	-0.255804	0.00170114
						C11orf87	-0.814841	8.95002e-11
						ARPP19	-0.812073	1.16394e-10
						ARL6	-0.798781	3.88136e-10
						NREP	-0.760669	7.87415e-09
						MYT1L	-0.758697	9.06257e-09
						DLAT	-0.751608	1.48593e-08
						ATP6V1C1	-0.748078	1.88938e-08
						B3GALNT1	-0.73691	3.93905e-08
						YIPF5	-0.731558	5.5298e-08
						C12orf4	-0.729317	6.35857e-08
						AZIN1	-0.726872	7.39401e-08
						SLC30A9	-0.723091	9.30722e-08
						RPRD1A	-0.721674	1.01355e-07
						TTC9	-0.71661	1.369e-07
						EIF4E	-0.714364	1.56102e-07
						ADD2	-0.710569	1.94324e-07
						TOMM70A	-0.709184	2.10313e-07
						AP4S1	-0.709046	2.11974e-07
						ARHGEF9	-0.704	2.81638e-07
						SLC25A46	-0.701872	3.16932e-07
						SAE1	-0.701288	3.27321e-07
						SGIP1	-0.699718	3.56806e-07
						KIAA1549L	-0.699711	3.56935e-07
						FRRS1L	-0.698529	3.80746e-07
						CA4	-0.6969	4.15987e-07
						LINC00672	-0.694842	4.64795e-07
						BTBD10	-0.693058	5.11366e-07
						DCAF6	-0.688847	6.38929e-07
						ZMAT2	-0.687632	6.80842e-07
						HPCAL4	-0.681622	9.28323e-07
						CHL1	-0.680648	9.75471e-07
						MOB4	-0.677132	1.1648e-06
						AKT3	-0.676503	1.20205e-06
						EPT1	-0.675897	1.23894e-06
						R3HDM1	-0.672855	1.4407e-06
						CXorf40A	-0.672175	1.48973e-06
						UBE2K	-0.668674	1.76749e-06
						KIAA1715	-0.666984	1.91809e-06
						NLGN4X	-0.66598	2.01299e-06
						SCOC	-0.664295	2.18218e-06
						NCKAP1	-0.66404	2.20891e-06
						SRRD	-0.659603	2.72455e-06
						EIF5	-0.658806	2.82814e-06
						PTPRR	-0.658164	2.91426e-06
						SC5D	-0.657107	3.06129e-06
						ASB8	-0.655769	3.2572e-06
						LIG4	-0.653008	3.69839e-06
						TRAPPC6B	-0.652115	3.85247e-06
						C10orf88	-0.650886	4.0742e-06
						INPP4A	-0.644673	5.38577e-06
						LNX1	-0.644527	5.42073e-06
						SCN2A	-0.643253	5.73542e-06
						SYNJ1	-0.642127	6.02751e-06
						ATG5	-0.641306	6.24879e-06
						ATL1	-0.640505	6.4721e-06
						FAM20B	-0.639963	6.62738e-06
						SLC16A14	-0.638232	7.14593e-06
						TBC1D9	-0.638022	7.21139e-06
						SRPK2	-0.637752	7.29629e-06
						PGAM1	-0.634347	8.44865e-06
						MARCH4	-0.632913	8.98237e-06
						PAFAH1B1	-0.632544	9.12432e-06
						UBE2E3	-0.63128	9.62719e-06
						GPM6A	-0.629738	1.02751e-05
						LMBR1	-0.62958	1.03437e-05
						FAXC	-0.622982	1.36121e-05
						PTCD2	-0.62239	1.39476e-05
						KLC1	-0.620962	1.47874e-05
						CHM	-0.620304	1.51898e-05
						ATP2B1	-0.617344	1.7127e-05
						ATAD1	-0.614206	1.94258e-05
						TMEM261	-0.613999	1.95867e-05
						HENMT1	-0.61175	2.14179e-05
						DLG3	-0.610315	2.26661e-05
						PPP2R2C	-0.609887	2.30517e-05
						OPA1	-0.609353	2.35405e-05
						FGF12	-0.606343	2.64767e-05
						ABI2	-0.603547	2.95014e-05
						OPCML	-0.602943	3.01941e-05
						MAPK9	-0.600511	3.31388e-05
						TBL1XR1	-0.598987	3.51144e-05
						GNB1	-0.59855	3.57003e-05
						NICN1	-0.597174	3.76046e-05
						DLD	-0.596196	3.90142e-05
						LINC00086	-0.595873	3.94903e-05
						CLTC	-0.595312	4.03299e-05
						TRMT10C	-0.59321	4.36208e-05
						YWHAG	-0.591497	4.64814e-05
						GAP43	-0.59148	4.65102e-05
						PTGR1	-0.590246	4.8678e-05
						COPS8	-0.58949	5.00508e-05
						ORC4	-0.58897	5.10141e-05
						TXNDC9	-0.588264	5.23501e-05
						ATP2B2	-0.587445	5.39404e-05
						GABBR2	-0.5874	5.40293e-05
						SYNGR1	-0.587206	5.44132e-05
						MAP2	-0.586983	5.48578e-05
						NNT	-0.585799	5.72703e-05
						UBQLN1	-0.585527	5.78378e-05
						PTPN3	-0.584506	6.00161e-05
						SLITRK1	-0.58356	6.20992e-05
						KIFAP3	-0.579554	7.167e-05
						MRPL37	-0.579289	7.23499e-05
						FBXO45	-0.578949	7.32279e-05
						GLMN	-0.578199	7.51994e-05
						DSTN	-0.576552	7.97008e-05
						VAMP4	-0.576395	8.01423e-05
						ADCY1	-0.573196	8.9639e-05
						FAM102B	-0.570955	9.68886e-05
						CADPS	-0.570584	9.81382e-05
						DTX4	-0.564103	0.000122471
						MYCBP2	-0.562468	0.000129413
						PPM1H	-0.560401	0.000138703
						PSME3	-0.558473	0.000147907
						UBE2QL1	-0.557826	0.000151116
						MRPS11	-0.551339	0.000186956
						PLEKHB2	-0.549283	0.000199821
						BTBD3	-0.54865	0.000203938
						RAB11A	-0.548085	0.000207681
						HCN1	-0.546228	0.000220415
						EIF4E3	-0.545204	0.000227735
						GSKIP	-0.54387	0.000237592
						CISD1	-0.541385	0.000257
						SNAP91	-0.54032	0.000265742
						ATP2A2	-0.536485	0.000299495
						IRGQ	-0.534075	0.000322632
						NTPCR	-0.532915	0.000334329
						PJA2	-0.530614	0.000358667
						ZNRF1	-0.529372	0.000372459
						VKORC1L1	-0.52929	0.000373386
						PGM2L1	-0.52923	0.000374069
						RAP1GDS1	-0.527857	0.00038992
						EEF1E1	-0.527544	0.000393622
						DCX	-0.526951	0.000400708
						SMIM14	-0.526079	0.000411356
						NAA30	-0.526058	0.000411615
						DLG2	-0.525064	0.000424049
						TOMM20	-0.524532	0.000430849
						BRI3BP	-0.524248	0.000434517
						CUL5	-0.523728	0.000441304
						KIAA1279	-0.520135	0.000490866
						KCNS3	-0.518031	0.000522149
						DNAJC6	-0.51795	0.000523387
						ZBTB18	-0.517755	0.000526389
						SHROOM2	-0.515561	0.000561153
						DDX1	-0.514635	0.000576434
						DUSP3	-0.513637	0.000593314
						APC	-0.513614	0.000593701
						SOCS5	-0.512813	0.000607577
						RIMKLA	-0.512545	0.000612283
						SMIM17	-0.508283	0.000691638
						TIPRL	-0.507053	0.000716203
						RAB14	-0.506695	0.000723484
						ARL14EP	-0.506238	0.000732881
						KIF3A	-0.502437	0.000815416
						ATP9A	-0.499886	0.000875335
						SIAH3	-0.49838	0.000912535
						C1orf21	-0.490435	0.00113299
						SLC25A40	-0.490117	0.00114272
						TOMM40L	-0.486468	0.00125984
						ANKRD46	-0.48449	0.00132769
						SLC25A32	-0.483641	0.00135778
						CAMKK2	-0.480492	0.00147476
						MKKS	-0.479356	0.00151908
						VAPB	-0.476892	0.0016193
						ELFN1	-0.473247	0.00177833
						PPP2R5E	-0.471972	0.00183712
						EPHA3	-0.471744	0.00184781
						UGP2	-0.463858	0.00225306
						PEF1	-0.4601	0.00247232
						AMN1	-0.45629	0.00271348
						RAD1	-0.45449	0.00283451
						SKP1	-0.451614	0.00303757
						FAM134A	-0.448225	0.00329323
						PCDH19	-0.446192	0.00345537
						CENPBD1	-0.441826	0.0038275
						C6orf120	-0.439549	0.00403516
						NIPA2	-0.435947	0.00438365
						GPR85	-0.431809	0.00481601
						TTC19	-0.427891	0.00525918
						KIF21B	-0.427126	0.00534966
						KIAA1024	-0.426963	0.00536915
						SLC4A8	-0.425968	0.00548922
						ANK2	-0.424123	0.00571827
						DCTN2	-0.420151	0.00623943
						PSD3	-0.413222	0.0072471
						C9orf91	-0.410074	0.00774942
						AP2B1	-0.400817	0.00940389
						ZNF25	-0.400778	0.00941147
						DIRAS1	-0.398774	0.00980727
						SLC25A15	-0.396767	0.0102179
						MYO16	-0.396264	0.0103232
						TSPAN5	-0.391764	0.011306
						MRPS35	-0.391442	0.0113792
						GABRB2	-0.388003	0.0121876
						GFM2	-0.385619	0.0127762
						RGS7BP	-0.38288	0.0134821
						HOXB7	-0.380672	0.0140752
						PIK3CB	-0.380095	0.0142337
						FAM168B	-0.373405	0.0161851
						CHURC1	-0.370688	0.0170397
						CANT1	-0.362957	0.0196824
						HECW1	-0.362284	0.0199277
						ADAM11	-0.355242	0.0226541
						HUNK	-0.354717	0.0228689
						TMOD2	-0.354539	0.0229422
						COL4A3BP	-0.354363	0.023015
						CYFIP2	-0.351119	0.0243897
						MINOS1	-0.349542	0.0250824
						ZNF626	-0.346702	0.0263709
						WDR12	-0.342921	0.0281711
						PCDH10	-0.337872	0.0307327
						DENR	-0.329281	0.0355319
						CALN1	-0.323747	0.0389363
						VPS41	-0.313726	0.0457761
						HDHD2	-0.311659	0.0473014
						CCDC132	-0.311233	0.0476214
						KIAA1239			-0.487144	3.41837e-10
						GLRA2			-0.391552	8.61137e-07
						SOBP			-0.321809	6.65197e-05
						LGI2			-0.313199	0.000106232
						COL24A1			-0.311671	0.000115263
						VBP1			-0.309254	0.000131028
						CHML			-0.290401	0.000343073
						PWP1			-0.288405	0.000378427
						EDN3			-0.282559	0.000502332
						NDUFB6			-0.280216	0.000561747
						ACP1			-0.267468	0.00101483
						ELMOD1			-0.262174	0.00128664
						TTL			-0.260707	0.00137296
						PLD4			-0.260209	0.00140346
						CAPZA2			-0.253207	0.0019025
						DCTN5			-0.249845	0.00219539
						AGGF1			-0.245714	0.00261092
						GNG4			-0.241805	0.00306829
						RIMS1			-0.239513	0.00336902
						CLMP			-0.221126	0.00691684
						PAK1			-0.216587	0.00819285
						TBXAS1			-0.213238	0.00926384
						NELL1			-0.209936	0.0104394
						TMEFF1			-0.202021	0.0138049
						GPR34			-0.200882	0.0143604
						TAF13			-0.196367	0.0167576
						ATP6AP2			-0.1882	0.0219839
						TFB2M			-0.188082	0.0220684
						HINT1			-0.182704	0.0262433
						CDKN2AIPNL			-0.171635	0.0369935
						CALM2			-0.170725	0.0380228
						KIAA1467			-0.16579	0.0440332
						UCHL5			-0.164332	0.0459535
						STXBP5L			-0.162323	0.0487139
						*NDUFAF6 was undetected and exluded.

## Sheet: Table S5
Table S5 Number of aging genes in brain tissues
Group	Tissue	positive genes	negative genes
		p<0.05	p<0.01
i	Amygdala	53	1121
i	Hippocampus	275	3413
i	Hypothalamus	571	2643
ii	Anterior cingulate cortex (BA24)	36	1776
ii	Cortex	338	1861
ii	Frontal Cortex (BA9)	68	367
iii	Cerebellar Hemisphere	43	4927
iii	Cerebellum	115	3363
iii	Substantia nigra	24	1794
iv	Caudate (basal ganglia)	105	140
iv	Nucleus accumbens (basal ganglia)	67	565
iv	Putamen (basal ganglia)	39	146

## Sheet: Table S6
Table S6 Common down aging genes among groups
Groups	NO. of gene	Gene name
i, ii, iii, iv	1	GPCPD1
i, ii, iii	4	SLC30A9, NDUFAF6, PPP2R2C, TMEM169
i, ii	26	SIDT1, SMIM17, CCNY, SLC25A16, SLC8A3, CRHBP, C1orf21, PPP2R5C, SVOP, LPPR4, HPCAL4, RIMS1, HUNK, ARHGAP20, PCDH19, RAB3B, C11orf87, FNDC5, CAMK4, FLRT2, BRMS1L, WSB2, R3HDM1, XKR4, LPPR5, SCN3B
i, iii	70	GSKIP, SUMO1, TOMM20, KIAA1279, MRPS35, UBE2E3, ACTR10, SLC25A46, SCOC, SKP1, PCMT1, DSTN, SLC25A32, COPS4, MRPS11, SGIP1, TMEM261, MOB4, DCUN1D5, VAMP4, VAPB, VBP1, CCDC132, ANKRD46, BOLA2, ATG5, FAM168B, BTBD10, NDUFB6, ISCA1, CALM2, CLTC, CDCA5, MKKS, BTF3L4, GFM2, BRI3BP, TTC19, CHM, VKORC1L1, GLMN, METTL2A, TCEB1, ARL14EP, SEC61G, EEF1E1, COPS8, AP4S1, MRPS23, CALN1, SMIM14, TXNDC9, AP3S1, N…
i, iv	2	EDN3, GPR85
ii, iii	3	TASP1, LANCL2, MDH1B

## Sheet: Table S7&S8
Table S7 Exercise rescued aging genes in neuron (hippocampus)							Table S8 Exercise rescued aging genes in oligodendrocyte (hippocampus)
		Aging		Exercise (high/low)					Aging		Exercise (high/low)
Seq	gene symbol	r	p value	fold	p value		Seq	Gene	r	p value	fold	p value
1	IDS	-0.536862	2.0421e-08	1.14659	0.00383764		1	SLC16A14	-0.499376	2.58461e-07	1.41049	0.0454253
2	DOK6	-0.496593	3.08392e-07	1.19736	0.0180546		2	NDUFA5	-0.466678	1.87056e-06	1.26191	0.024229
3	RGS7BP	-0.489331	4.85313e-07	1.17683	0.00594393		3	SGTB	-0.452086	4.24402e-06	1.18939	0.0330793
4	CDH10	-0.461232	2.55086e-06	1.11727	0.00225775		4	PID1	-0.444637	6.35628e-06	1.25843	0.0139447
5	PRKCB	-0.453227	3.98625e-06	1.2011	0.0445776		5	RNF11	-0.438474	8.81569e-06	1.24339	0.00616251
6	AKAP5	-0.451729	4.32794e-06	1.36002	0.00303548		6	NDUFA4	-0.438244	8.92306e-06	1.21004	0.0282004
7	MAL2	-0.448699	5.10584e-06	1.23382	0.00752329		7	C3orf14	-0.437057	9.49579e-06	1.26743	0.0392821
8	ITFG1	-0.44847	5.1696e-06	1.15615	0.0283417		8	DCTPP1	-0.433407	1.14813e-05	1.20655	0.0180402
9	KCNIP4	-0.447948	5.31803e-06	1.26468	0.00922417		9	VTI1B	-0.431712	1.25302e-05	1.1514	0.0255579
10	NEGR1	-0.447303	5.50666e-06	1.20592	0.000475391		10	CYCS	-0.42722	1.5762e-05	1.25705	0.00184339
11	RAB3C	-0.437588	9.23554e-06	1.15773	0.00261718		11	BCAS2	-0.422532	1.99585e-05	1.40077	0.00209808
12	MYT1L	-0.436774	9.63736e-06	1.1354	0.035479		12	SUB1	-0.420849	2.17042e-05	1.38598	0.000998907
13	LPPR4	-0.436592	9.7295e-06	1.10069	0.00953566		13	AMN1	-0.417384	2.57592e-05	1.24119	0.0244261
14	PPP3R1	-0.43624	9.90992e-06	1.16326	0.0152472		14	OXR1	-0.411883	3.36805e-05	1.40534	0.0202119
15	GAP43	-0.435979	1.00455e-05	1.1555	0.00205441		15	ZC3H15	-0.411146	3.49e-05	1.18512	0.0395158
16	MMD	-0.434302	1.0961e-05	1.10855	0.0102211		16	HDGFRP3	-0.400798	5.70067e-05	1.2452	0.0110833
17	CAMK4	-0.432414	1.20856e-05	1.231	0.0216768		17	CDKN2D	-0.398651	6.29901e-05	1.28669	0.0189845
18	NBEA	-0.425883	1.68661e-05	1.20564	0.013092		18	VTA1	-0.398544	6.33021e-05	1.19167	0.0286707
19	HCN1	-0.424877	1.77438e-05	1.12334	0.0444162		19	FKBP3	-0.397657	6.59504e-05	1.30852	0.00231663
20	C2orf80	-0.423117	1.93829e-05	1.23653	0.00196776		20	LNP1	-0.392767	8.25149e-05	1.29939	0.00623249
21	TMEM200A	-0.418489	2.43957e-05	1.21799	0.0290589		21	GNAQ	-0.381724	0.000135125	1.18656	0.00796023
22	ZNF441	-0.417886	2.51307e-05	1.17253	0.0379365		22	IMP4	-0.381306	0.000137625	1.23331	0.00671523
23	PRKAR2B	-0.415862	2.77568e-05	1.10911	0.00640333		23	WSB2	-0.381152	0.000138558	1.11378	0.0224258
24	OXCT1	-0.415422	2.83593e-05	1.21551	0.00425471		24	GTF2H1	-0.375822	0.000174641	1.28762	0.00619375
25	FAM3C	-0.413653	3.09125e-05	1.1107	0.00430541		25	NNT	-0.37508	0.000180301	1.16916	0.0235806
26	LRRTM4	-0.407899	4.07801e-05	1.11244	0.0344617		26	GNG10	-0.374546	0.000184483	1.16396	0.000531036
27	PSD3	-0.407135	4.22924e-05	1.23014	0.0284678		27	POLR2K	-0.372378	0.000202389	1.20002	0.022805
28	RFK	-0.404262	4.8459e-05	1.19628	0.028108		28	BOLA3	-0.372293	0.000203118	1.24739	0.0497037
29	DDX25	-0.40344	5.03705e-05	1.15212	0.0237576		29	C22orf39	-0.371658	0.00020868	1.21284	0.0113092
30	GABRA5	-0.403409	5.04452e-05	1.20127	0.0457054		30	MAT2B	-0.371024	0.000214367	1.24891	0.00544153
31	FAXC	-0.403322	5.06523e-05	1.13968	0.0131243		31	CTNNBIP1	-0.36982	0.000225571	1.23698	0.0457548
32	SNCA	-0.40299	5.14481e-05	1.10278	0.0196409		32	COX8A	-0.369707	0.000226648	1.41736	0.00130496
33	GABRG2	-0.401857	5.42555e-05	1.16715	0.0200727		33	SRP19	-0.369574	0.000227922	1.14723	0.00317989
34	TNNT1	-0.399984	5.92091e-05	1.53155	0.00175503		34	BZW2	-0.368972	0.000233778	1.40473	0.0101447
35	SRD5A1	-0.398177	6.4386e-05	1.15908	0.0226865		35	SIMC1	-0.368941	0.000234085	1.15029	0.0134049
36	SYT4	-0.39802	6.48545e-05	1.12665	0.0169586		36	USMG5	-0.36816	0.000241903	1.3273	0.00092664
37	STYK1	-0.39724	6.72319e-05	1.32321	0.0423055		37	GSR	-0.366467	0.000259673	1.19036	5.33876e-05
38	STMN2	-0.397176	6.74331e-05	1.14064	0.0355043		38	FAM220A	-0.365612	0.000269103	1.10242	0.0406349
39	BAI3	-0.397	6.79806e-05	1.10305	0.00326623		39	ATP5G1	-0.365353	0.000272025	1.8671	3.6425e-05
40	DCUN1D5	-0.396708	6.89032e-05	1.16384	0.0280168		40	POLR3F	-0.364276	0.000284475	1.16127	0.0143916
41	NAP1L5	-0.396482	6.96233e-05	1.1479	0.0217884		41	FUNDC1	-0.362546	0.000305566	1.10143	0.0109045
42	PNMA2	-0.393444	8.00099e-05	1.21861	0.00518469		42	C12orf73	-0.361888	0.000313965	1.10694	0.00297794
43	PSMD8	-0.392807	8.2364e-05	1.12691	0.0441344		43	COX7A2	-0.358114	0.000366371	1.3201	0.00133223
44	GUCY1B3	-0.392145	8.48776e-05	1.14174	0.00594091		44	RCHY1	-0.353565	0.00044018	1.15287	0.0381157
45	ZNF519	-0.391932	8.57016e-05	1.22843	0.00572231		45	MED19	-0.35261	0.000457308	1.16548	0.020788
46	GAD1	-0.391828	8.61071e-05	1.16019	0.00500482		46	LYRM7	-0.352559	0.000458231	1.19035	0.00551178
47	RIT2	-0.389978	9.3616e-05	1.23897	0.00644747		47	MPND	-0.351821	0.000471924	1.26439	0.00753142
48	KCND2	-0.38843	0.000100361	1.14039	0.0136908		48	HIGD1A	-0.351257	0.000482632	1.12723	0.0344578
49	DACH2	-0.387829	0.000103097	1.13889	0.0185091		49	PPP2R5E	-0.344776	0.00062273	1.25691	0.0154918
50	PTPRR	-0.386077	0.000111484	1.13717	0.0199671		50	MRPS36	-0.34459	0.000627245	1.21508	0.0331409
51	FGF14	-0.385909	0.00011232	1.16228	0.00580173		51	PTRHD1	-0.343737	0.000648372	1.10432	0.0468434
52	SNAP91	-0.385861	0.000112557	1.15427	0.00173565		52	RPA3	-0.34358	0.000652326	1.13771	0.0160892
53	FBXO34	-0.384384	0.000120181	1.18024	0.0473889		53	PMM1	-0.343134	0.000663696	1.15668	0.0414078
54	FRRS1L	-0.383632	0.000124244	1.12786	0.0180071		54	BPGM	-0.342389	0.000683091	1.24427	0.00494535
55	CRYM	-0.38355	0.000124689	1.32724	0.0413569		55	UQCR11	-0.340637	0.000730748	1.25023	0.00575479
56	C1orf115	-0.383173	0.000126784	1.11585	0.00234501		56	CAMLG	-0.339474	0.000764024	1.44077	0.000777795
57	UBE2K	-0.382897	0.000128334	1.20972	0.00767992		57	NDUFAF2	-0.338721	0.000786315	1.18931	0.00856147
58	TMEM130	-0.381144	0.000138604	1.13592	0.014067		58	SCFD1	-0.337898	0.000811338	1.13316	0.0320869
59	LNX1	-0.38043	0.000143001	1.14288	0.00109979		59	DNAJA2	-0.337812	0.00081401	1.4061	0.00608089
60	RNASEH1	-0.380161	0.000144695	1.18168	0.0193973		60	MGST3	-0.337589	0.000820936	1.50167	0.0282316
61	CLEC4G	-0.379906	0.000146313	1.29289	0.0433946		61	SLU7	-0.336565	0.000853437	1.22062	0.0116351
62	SLC25A12	-0.379221	0.000150744	1.12657	0.0132553		62	COX6C	-0.336284	0.000862551	1.12945	0.0295057
63	BEX5	-0.37909	0.000151607	1.17735	0.00687185		63	PTGES2	-0.336202	0.000865245	1.1132	0.0478597
64	CA11	-0.377949	0.000159308	1.16326	0.0100725		64	NFU1	-0.334151	0.000934794	1.20416	0.0489453
65	EGR3	-0.376892	0.000166763	1.16534	0.00498227		65	ETFA	-0.333926	0.000942725	1.22868	0.0134702
66	AP1S1	-0.375952	0.000173666	1.1952	0.00592685		66	SLC35F1	-0.333754	0.000948803	1.17043	0.00352023
67	PEG10	-0.374913	0.000181603	1.24104	0.00894307		67	LZTFL1	-0.333151	0.000970511	1.20776	0.0356947
68	SYT1	-0.374633	0.000183794	1.1753	0.00362225		68	COX7B	-0.332916	0.000979074	1.36222	0.00126643
69	SCG2	-0.372244	0.000203547	1.17151	0.00661993		69	ECHS1	-0.332437	0.000996752	1.13506	0.011989
70	FILIP1	-0.372182	0.000204077	1.32831	0.000285567		70	UQCRQ	-0.329891	0.00109575	1.26501	0.0314192
71	UBE2QL1	-0.371906	0.000206493	1.10703	0.0275566		71	OAZ2	-0.328136	0.00116909	1.23115	0.0232532
72	NR3C2	-0.370998	0.000214606	1.12994	0.0314306		72	MRPL1	-0.327808	0.0011833	1.29549	0.0230439
73	GRIN2A	-0.369496	0.000228674	1.20229	0.0132181		73	PRKACB	-0.327583	0.0011931	1.19099	0.00110307
74	PCDH19	-0.367721	0.000246399	1.17279	0.00182232		74	SRRD	-0.327269	0.00120697	1.22955	0.00774263
75	CALM1	-0.367182	0.000252026	1.1765	0.0236652		75	VBP1	-0.325316	0.00129633	1.22042	0.0083519
76	KIAA1549L	-0.367128	0.000252595	1.11184	0.00576977		76	ZFYVE9	-0.324827	0.00131968	1.1165	0.0186528
77	CENPW	-0.366773	0.000256381	1.18409	0.0198377		77	MRPL3	-0.321677	0.00147914	1.16934	0.0442029
78	XK	-0.366363	0.000260808	1.13476	0.000997618		78	PEX19	-0.321398	0.00149406	1.21133	0.00728854
79	CHL1	-0.366016	0.00026461	1.10755	0.0483372		79	FBXO45	-0.320673	0.00153352	1.28614	0.000900367
80	ST8SIA5	-0.365634	0.000268858	1.18875	0.0114462		80	MED29	-0.319558	0.00159599	1.15497	0.0255624
81	GLRB	-0.365376	0.000271764	1.21065	0.0189893		81	PFDN1	-0.319275	0.00161223	1.19547	0.019072
82	TTC33	-0.365191	0.000273864	1.12276	0.0186869		82	NDUFA9	-0.31791	0.00169263	1.43152	0.00113673
83	LDB2	-0.364538	0.00028139	1.15275	0.00909674		83	CUEDC2	-0.317641	0.00170888	1.15355	0.00640309
84	FAM19A1	-0.363503	0.00029373	1.20767	0.0330347		84	ADK	-0.316858	0.00175707	1.44723	0.00172061
85	ENTPD3	-0.362532	0.00030575	1.36408	0.00779333		85	COPS7A	-0.315965	0.00181348	1.15726	0.0349342
86	PCSK2	-0.3594	0.000347666	1.14112	0.0184227		86	FAM172A	-0.314544	0.00190662	1.23486	0.00295582
87	NDN	-0.358466	0.000361164	1.29319	0.00297855		87	ANKRD13C	-0.314253	0.00192621	1.27169	0.00338996
88	CADPS	-0.357739	0.000371985	1.25521	0.0198664		88	LEMD3	-0.313668	0.00196619	1.21804	0.0496485
89	CXorf40A	-0.357061	0.000382362	1.13978	0.0245004		89	FEN1	-0.312329	0.00206047	1.36664	0.0267825
90	ACOT7	-0.353278	0.000445261	1.13877	0.0050649		90	CEND1	-0.311874	0.00209339	1.37133	0.0351031
91	SLITRK5	-0.351727	0.000473693	1.10692	0.0196198		91	DYNLL2	-0.310151	0.00222256	1.14012	0.0147881
92	GABRA2	-0.350426	0.000498809	1.17895	0.0124918		92	SNRPD2	-0.309857	0.00224528	1.16708	0.0272049
93	ZWINT	-0.349401	0.000519464	1.20874	0.0209881		93	ZFAND2A	-0.307595	0.0024274	1.26435	0.0021434
94	TAC1	-0.349	0.000527756	1.17393	0.0356393		94	LRRC4C	-0.306815	0.00249318	1.17787	0.00640617
95	SNX10	-0.34733	0.000563583	1.11779	0.0074036		95	TACO1	-0.305976	0.00256571	1.43606	0.00140047
96	STS	-0.34707	0.000569371	1.16151	0.0301531		96	NDUFB1	-0.30503	0.00264984	1.21977	0.0431434
97	ANO3	-0.346956	0.000571916	1.1533	0.00532703		97	C17orf75	-0.304914	0.00266033	1.23302	0.0212286
98	CDC40	-0.346445	0.00058347	1.12131	0.018662		98	DUS4L	-0.304681	0.00268152	1.26397	0.0113198
99	CAMK2D	-0.345293	0.00061031	1.21392	0.00473035		99	COA3	-0.304357	0.0027112	1.24681	0.00722962
100	HSPA14	-0.344243	0.000635756	1.43029	0.0241054		100	OAT	-0.304077	0.00273707	1.15649	0.00825938
101	NCKAP1	-0.344193	0.00063701	1.10453	0.0367284		101	PLEKHA3	-0.303752	0.00276745	1.34005	0.00295509
102	GPR155	-0.344067	0.000640133	1.14979	0.0427818		102	MRPL20	-0.303141	0.00282528	1.2288	0.00845574
103	GFOD1	-0.34356	0.000652849	1.23798	0.0064203		103	MTX2	-0.303057	0.00283325	1.33854	0.0127226
104	PTPRN2	-0.34313	0.000663798	1.11053	0.0065074		104	PDRG1	-0.302205	0.002916	1.27826	0.0281553
105	EXOC6	-0.34295	0.000668434	1.10412	0.00321652		105	MNAT1	-0.301836	0.00295248	1.13761	0.00118633
106	YJEFN3	-0.341736	0.000700492	1.11884	0.0471916		106	CDK7	-0.301669	0.00296909	1.19092	0.00846314
107	BRF2	-0.340502	0.000734539	1.20538	0.0258164		107	C19orf70	-0.300826	0.00305439	1.27738	0.0177377
108	MZT1	-0.339316	0.000768642	1.13025	0.00108448		108	ASNSD1	-0.299708	0.00317084	1.14415	0.00285232
109	CDC37L1	-0.338061	0.000806322	1.13139	0.00929055		109	VPS41	-0.299006	0.00324611	1.28402	0.00324323
110	SCG5	-0.336391	0.000859094	1.10447	0.0318806		110	TMEM14A	-0.29898	0.00324888	1.2708	0.0161398
111	MADD	-0.336151	0.000866926	1.10508	0.0203623		111	LYRM1	-0.298317	0.00332137	1.30991	0.0186263
112	MDH1	-0.335909	0.000874865	1.16641	0.0194049		112	FAM199X	-0.297955	0.00336159	1.1199	0.0321866
113	DUSP19	-0.335205	0.000898421	1.12397	0.038481		113	ATP5E	-0.297525	0.0034099	1.11698	0.0406216
114	C5orf34	-0.334745	0.000914146	1.14197	0.0161845		114	RANBP9	-0.296168	0.00356651	1.13857	0.0490566
115	ATP6V1G2	-0.33371	0.000950388	1.1426	0.0329212		115	FXYD6	-0.295662	0.00362661	1.40828	0.0234602
116	NAP1L2	-0.333026	0.000975047	1.1936	0.0129073		116	VAPA	-0.295497	0.00364637	1.12974	0.0220485
117	MAP2K1	-0.332989	0.000976384	1.29721	0.0031796		117	NDUFB8	-0.295242	0.00367713	1.16012	0.0170297
118	TSPYL1	-0.332367	0.000999348	1.28255	0.0152283		118	LRRC49	-0.295086	0.00369605	1.52831	0.000988108
119	DCX	-0.332331	0.00100073	1.20945	0.00779323		119	PARK7	-0.29484	0.00372598	1.14697	0.00716708
120	CX3CL1	-0.331593	0.00102862	1.1455	0.0268505		120	LAMTOR5	-0.294788	0.00373236	1.28813	0.00166471
121	INPP5F	-0.331113	0.00104716	1.19185	0.0159409		121	COX6B1	-0.294558	0.00376072	1.40612	0.00614059
122	MAGED1	-0.330046	0.00108946	1.15026	0.00241855		122	PSME3	-0.293868	0.00384681	1.31137	0.0219315
123	DCTN5	-0.33001	0.00109094	1.10981	0.0114781		123	LRP11	-0.292791	0.00398455	1.26405	0.022173
124	TSPAN13	-0.329372	0.00111698	1.28039	0.00584667		124	SEPW1	-0.292453	0.00402877	1.10204	0.00453914
125	ITPKA	-0.328415	0.00115715	1.1032	0.0108448		125	AKAP6	-0.29194	0.00409659	1.18427	0.0480813
126	CACNG3	-0.326111	0.00125927	1.23469	0.00959327		126	SARNP	-0.29188	0.00410468	1.13178	0.00935987
127	TFDP2	-0.323561	0.00138177	1.2813	0.0158409		127	MPP1	-0.290572	0.00428254	1.11178	0.0371126
128	C1QTNF4	-0.32284	0.00141832	1.33235	0.00122021		128	C6orf120	-0.289907	0.00437565	1.22777	0.0281053
129	PRPH2	-0.321187	0.00150542	1.40823	0.00246695		129	SLIRP	-0.289805	0.00439018	1.28643	0.032784
130	PFN2	-0.318913	0.00163321	1.11435	0.0203456		130	MINOS1	-0.289497	0.00443396	1.19329	0.0345615
131	ARNT2	-0.318386	0.0016642	1.15861	0.0446832		131	MPV17	-0.287432	0.00473824	1.17771	0.0284295
132	MOCS3	-0.318111	0.00168056	1.11819	0.0412668		132	ARPP19	-0.287386	0.00474523	1.45003	0.00440606
133	EMC1	-0.318021	0.00168593	1.21764	0.0180205		133	MEA1	-0.286924	0.0048158	1.17089	0.0287466
134	CYP4X1	-0.317116	0.00174107	1.13395	0.00792269		134	RNF10	-0.286719	0.0048475	1.18467	0.0343943
135	RPRML	-0.316896	0.00175469	1.13866	0.0249465		135	CHURC1	-0.286251	0.0049204	1.38806	0.000669833
136	LYPD1	-0.316867	0.00175646	1.25599	0.0178814		136	RNF34	-0.285144	0.00509691	1.21488	0.0349125
137	ABHD13	-0.316555	0.001776	1.15425	0.0117108		137	COX16	-0.28443	0.0052137	1.18709	0.0227344
138	ENPP5	-0.31403	0.00194137	1.11714	0.00870439		138	KLHL42	-0.28412	0.00526516	1.25563	0.00071181
139	NME1	-0.313849	0.00195372	1.15326	0.027357		139	SNX14	-0.282852	0.0054802	1.18852	0.0499996
140	PHF14	-0.312686	0.00203488	1.12267	0.0101448		140	PRPF19	-0.281627	0.00569549	1.52543	0.00491344
141	TSPYL5	-0.312655	0.0020371	1.10837	0.0023097		141	C12orf29	-0.281514	0.00571562	1.19548	0.00441818
142	PPP1R26	-0.312424	0.00205359	1.18095	0.0164384		142	PSMD14	-0.281365	0.00574249	1.1929	0.00136378
143	OLFM3	-0.308004	0.0023935	1.20252	0.0199246		143	SSB	-0.27981	0.00602838	1.17707	0.01442
144	CDC42EP3	-0.307254	0.00245592	1.14332	9.30049e-05		144	NDUFV1	-0.277431	0.00649054	1.23223	0.0077874
145	GSPT2	-0.306521	0.00251838	1.12884	0.00246934		145	NDUFC1	-0.276455	0.00668898	1.11041	0.044863
146	SMYD3	-0.306009	0.00256284	1.1329	0.035558		146	ISOC2	-0.275822	0.0068205	1.1623	0.0381285
147	HTR2A	-0.304044	0.00274016	1.16917	0.0321845		147	DIABLO	-0.274402	0.00712398	1.24664	0.0317539
148	RCN2	-0.303617	0.00278012	1.19664	0.0103963		148	ATP6V1G1	-0.273562	0.0073091	1.24456	0.0282357
149	LRP12	-0.298271	0.00332651	1.13684	0.0147052		149	EXOSC5	-0.271246	0.0078415	1.23179	0.0488169
150	PRKCG	-0.297582	0.00340346	1.28841	0.0356019		150	VRK1	-0.270021	0.00813663	1.13152	0.0209903
151	ARG2	-0.293728	0.00386447	1.11013	0.00268808		151	RPF2	-0.268947	0.00840343	1.21848	0.0126785
152	VPS51	-0.292984	0.0039596	1.17354	0.00349492		152	NKRF	-0.26797	0.00865272	1.11096	0.00188024
153	F8	-0.292725	0.00399322	1.15844	0.0319516		153	C16orf13	-0.267419	0.0087964	1.25871	0.046681
154	ASAH2B	-0.290921	0.00423444	1.1255	0.0396678		154	GATAD2A	-0.265722	0.00925156	1.10642	0.0389528
155	RGS7	-0.290225	0.00433087	1.17412	0.00611883		155	UBE2E1	-0.263479	0.0098848	1.15223	0.0014045
156	SST	-0.289997	0.00436299	1.39038	0.0126669		156	WDR13	-0.260557	0.0107665	1.18916	0.00525723
157	FAM131A	-0.287653	0.00470475	1.13098	0.00458409		157	COG6	-0.260412	0.0108119	1.16289	0.0276391
158	TMEM70	-0.283897	0.00530237	1.23168	0.0425141		158	NDUFA13	-0.25807	0.0115704	1.27985	0.00274477
159	BBS12	-0.281216	0.00576923	1.10234	0.0203397		159	DNAJC8	-0.255516	0.0124501	1.3898	0.00954262
160	FBXW7	-0.279682	0.00605256	1.15698	0.0209183		160	ABCA5	-0.254765	0.0127196	1.23749	0.00944149
161	PSMD2	-0.278673	0.00624551	1.18109	0.0120689		161	LSM5	-0.252285	0.0136459	1.36936	0.000333686
162	GPR83	-0.273569	0.00730752	1.36734	0.0220352		162	POMP	-0.248358	0.0152324	1.13116	0.040472
163	RALYL	-0.269936	0.00815759	1.16183	0.0038132		163	ACN9	-0.24775	0.0154921	1.18424	0.0364901
164	GRIA1	-0.265108	0.00942133	1.1712	0.0346821		164	ATP2C1	-0.24485	0.016783	1.10848	0.00881574
165	C3orf33	-0.26424	0.00966571	1.20074	0.002463		165	TBCA	-0.237137	0.0206766	1.15185	0.0316605
166	C7orf60	-0.263436	0.00989732	1.12357	0.00638107		166	COX5B	-0.235512	0.0215895	1.25415	0.0271201
167	SYNGR3	-0.260176	0.0108864	1.11888	0.0459776		167	MAPK6	-0.232592	0.0233159	1.24639	0.0171635
168	PKIG	-0.252407	0.0135989	1.12768	0.00290203		168	GTF2A2	-0.228047	0.0262377	1.13242	0.0381839
169	IDH3G	-0.2507	0.0142681	1.15825	0.0107414		169	PCNP	-0.225979	0.027667	1.17047	0.0201886
170	RASL10A	-0.249514	0.0147495	1.25675	0.00150121		170	RNF212	-0.221944	0.0306458	1.27243	0.0363248
171	FAM174A	-0.248628	0.0151185	1.10963	0.0298506		171	LYRM5	-0.219495	0.0325826	1.13732	0.0258506
172	TARBP1	-0.247894	0.0154302	1.10124	0.0462185
173	LDOC1	-0.246292	0.0161298	1.22468	0.025511
174	AAGAB	-0.245871	0.0163179	1.43168	0.0011788
175	C1QBP	-0.24408	0.017141	1.12075	0.0441366
176	CYP4Z1	-0.243479	0.0174248	1.16518	0.00410427
177	HSPBP1	-0.23983	0.0192372	1.16697	0.0224267
178	ATP6V0A1	-0.237342	0.020564	1.41498	0.0124163
179	BBS4	-0.226206	0.0275068	1.21923	0.0134171
180	TPGS1	-0.22439	0.0288094	1.25017	0.00417361
181	ZMYM2	-0.220736	0.0315889	1.19872	0.0012051
182	ANAPC7	-0.214826	0.036562	1.19842	0.0376837
183	LMO3	-0.214121	0.0371969	1.1579	0.0449401
184	SLITRK4	-0.212942	0.0382796	1.14152	0.00288502
